# Supplementary material for: A Long-Term Energy-Rich Diet Increases Prefrontal BDNF in Sprague-Dawley Rats
Source: Nutrients. 2021 Dec 28;14(1):126. doi: 10.3390/nu14010126 (PMC8746649; doi:10.3390/nu14010126)
Supplement: Supplementary file 1 [file nutrients-14-00126-s001.zip]

Archive with 1 entries (1 files):
- nutrients-1511193-supplementary.pdf
